# Supplementary material for: Influence of Lycopene Intake on Mental Health: A Systematic Review of Randomized Controlled Trials (RCTs)
Source: Nutrients. 2025 May 25;17(11):1793. doi: 10.3390/nu17111793 (PMC12157968; doi:10.3390/nu17111793)
Supplement: Supplementary file 1 [file nutrients-17-01793-s001.zip]

Archive with 1 entries (1 files):
- nutrients-3618651-supplementary.pdf
